# Supplementary material for: Plasma shielding removes prior magnetization record from impacted rocks near Santa Fe, New Mexico
Source: Sci Rep. 2021 Nov 17;11:22466. doi: 10.1038/s41598-021-01451-8 (PMC8599688; doi:10.1038/s41598-021-01451-8)
Supplement: Supplementary file 4 — Supplementary Tables. [file 41598_2021_1451_MOESM4_ESM.xlsx]

## Sheet: Title page
Plasma Shielding Removes Prior Magnetization Record from Impacted rocks near Santa Fe, New Mexico Gunther Kletetschka 1,2* Radana Kavkova2 Hakan Ucar2 1 Geophysical Institute, University of Alaska Fairbanks, 903 N Koyukuk Drive, Fairbanks, AK, USA 2 Faculty of Science, Charles Univ, Albertov 6, Prague, Czech Republic *Gunther Kletetschka, kletetschka@gmail.com, corresponding author ORCID: Gunther…

## Sheet: List of Samples
List of samples
	Sample	SHEET
SF01	11A	Table S1
	11B	Table S2
	11C	Table S3
	12A	Table S4
	12D	Table S5
	14C	Table S6
	14D	Table S7
	15B	Table S8
	15C	Table S9
	15D	Table S10
	21D	Table S11
	22D	Table S12
	24C	Table S13
	25A	Table S14
	25B	Table S15
	31D	Table S16
	34A	Table S17
	34B	Table S18
	35A	Table S19
	35B	Table S20
	35C	Table S21
	41B	Table S22
	41C	Table S23
	41D	Table S24
	43D	Table S25
	51C	Table S26
	53D	Table S27
SF02	29a	Table S28
	29b	Table S29
	31a	Table S30
	31b	Table S31

## Sheet: Table S1
ID	AF[mT]	x	y	z	x10^x												M[A/m]	M/Mo	AF [mT]	REM	Bo [microtesla]
11A	AD0	-0.73	4.85	10.49	-3	0	0	0	0	0	0	6	0	6	0	0	0.01158	1	0	0.00173919	4.86974
11A	AD3	-1.39	4.09	8.95	-3	0	0	0	0	0	0	6	0	6	0	0	0.00993794	0.858202	3	0.00169998	4.75994
11A	AD5	-1.4	2.76	6.75	-3	0	0	0	0	0	0	6	0	6	0	0	0.00742564	0.641249	5	0.00142106	3.97896
11A	AD7	-1.56	-1.55	5.02	-3	0	0	0	0	0	0	6	0	6	0	0	0.00548056	0.473279	7	0.00115537	3.23503
11A	AD10	-1.2	1.9	3.67	-3	0	0	0	0	0	0	6	0	6	0	1	0.00430336	0.371621	10	0.001044	2.92319
11A	AD15	-0.96	1.03	2.33	-3	0	0	0	0	0	0	6	0	6	0	1	0.00272239	0.235095	15	0.00081026	2.26873
11A	AD20	-6.97	8.73	11.12	-4	0	0	0	0	0	0	6	0	6	0	0	0.00157622	0.136117	20	0.000558142	1.5628
11A	AD25	-4.46	6.13	12.62	-4	0	0	0	0	0	0	6	0	6	0	1	0.00147219	0.127132	25	0.000600757	1.68212
11A	AD30	-7.91	4.66	11.35	-4	0	0	0	0	0	0	6	0	6	0	1	0.00145982	0.126064	30	0.000686941	1.92344
11A	AD40	-6.6	7.34	1.39	-4	0	0	0	0	0	0	6	0	6	0	1	0.000996833	0.0860826	40	0.000591096	1.65507
11A	AD50	-0.45	8.88	-1.18	-4	0	0	0	0	0	0	6	0	6	0	1	0.000896935	0.0774558	50	0.000648041	1.81451
11A_PULS	AD0	-1.26	2.62	5.99	0	0	0	0	0	0	0	6	0	6	0	0	6.65824	1
11A_PULS	AD3	-1.08	2.4	5.22	0	0	0	0	0	0	0	6	0	6	0	1	5.84592	0.877999
11A_PULS	AD5	-0.97	2.09	4.69	0	0	0	0	0	0	0	6	0	6	0	1	5.22543	0.784807
11A_PULS	AD7	-0.84	1.91	4.26	0	0	0	0	0	0	0	6	0	6	0	1	4.74355	0.712434
11A_PULS	AD10	-0.68	1.77	3.66	0	0	0	0	0	0	0	6	0	6	0	1	4.122	0.619083
11A_PULS	AD15	-0.54	1.37	3.02	0	0	0	0	0	0	0	6	0	6	0	0	3.3599	0.504623
11A_PULS	AD20	-0.43	1.2	2.52	0	0	0	0	0	0	0	6	0	6	0	1	2.82406	0.424145
11A_PULS	AD25	-0.36	1.1	2.16	0	0	0	0	0	0	0	6	0	6	0	0	2.45055	0.368048
11A_PULS	AD30	-3.23	9.08	18.94	-1	0	0	0	0	0	0	6	0	6	0	1	2.1251	0.319168
11A_PULS	AD40	-2.47	7.28	15.01	-1	0	0	0	0	0	0	6	0	6	0	1	1.68641	0.253283
11A_PULS	AD50	-2.06	6.32	12.14	-1	0	0	0	0	0	0	6	0	6	0	0	1.38407	0.207874

## Sheet: Table S2
ID	AF[mT]	x	y	z	x10^x												M[A/m]	M/Mo	AF [mT]	REM	Bo [microtesla]
11B	AD0	-0.28	-0.6	9.38	-3	0	0	0	0	0	0	6	0	6	0	0	0.00940334	1	0	0.00140401	3.93123
11B	AD3	-1.06	-0.72	7.82	-3	0	0	0	0	0	0	6	0	6	0	1	0.00792429	0.84271	3	0.00133462	3.73693
11B	AD5	-1.12	-0.67	5.79	-3	0	0	0	0	0	0	6	0	6	0	1	0.00593527	0.631187	5	0.00110501	3.09403
11B	AD7	-0.99	-0.56	4.06	-3	0	0	0	0	0	0	6	0	6	0	1	0.00421631	0.448385	7	0.000858485	2.40376
11B	AD10	-1.13	-0.2	2.96	-3	0	0	0	0	0	0	6	0	6	0	3	0.00317467	0.33761	10	0.000742805	2.07986
11B	AD15	-7.32	-5.54	19.38	-4	0	0	0	0	0	0	6	0	6	0	1	0.00214443	0.22805	15	0.000614743	1.72128
11B	AD20	-2.25	-5.57	8.94	-4	0	0	0	0	0	0	6	0	6	0	4	0.00107708	0.114543	20	0.000366272	1.02556
11B	AD25	-2.01	-6.98	14.5	-4	0	0	0	0	0	0	6	0	6	0	3	0.00162176	0.172466	25	0.000641629	1.79656
11B	AD30	-1.46	-7.04	4.13	-4	0	0	0	0	0	0	6	0	6	0	7	0.000829157	0.0881768	30	0.000376879	1.05526
11B	AD40	-2.3	-5.53	-0.14	-4	0	0	0	0	0	0	6	0	6	0	6	0.000599087	0.06371	40	0.00034453	0.964684
11B	AD50	-0.41	-3.14	0.27	-4	0	0	0	0	0	0	6	0	6	0	8	0.000317814	0.033798	50	0.000223186	0.624922
11B_PULZ	AD0	-0.83	-2.92	5.97	0	0	0	0	0	0	0	6	0	6	0	1	6.69748	1
11B_PULZ	AD3	-0.75	-2.67	5.25	0	0	0	0	0	0	0	6	0	6	0	1	5.9375	0.886528
11B_PULZ	AD5	-0.62	-2.41	4.76	0	0	0	0	0	0	0	6	0	6	0	1	5.37123	0.801978
11B_PULZ	AD7	-0.52	-2.22	4.35	0	0	0	0	0	0	0	6	0	6	0	1	4.91134	0.733313
11B_PULZ	AD10	-0.46	-1.96	3.77	0	0	0	0	0	0	0	6	0	6	0	1	4.27389	0.638134
11B_PULZ	AD15	-0.3	-1.61	3.08	0	0	0	0	0	0	0	6	0	6	0	1	3.48834	0.520844
11B_PULZ	AD20	-0.25	-1.37	2.59	0	0	0	0	0	0	0	6	0	6	0	1	2.94066	0.43907
11B_PULZ	AD25	-0.21	-1.19	2.22	0	0	0	0	0	0	0	6	0	6	0	1	2.52757	0.377391
11B_PULZ	AD30	-1.86	-10.47	19.26	-1	0	0	0	0	0	0	6	0	6	0	1	2.20006	0.328491
11B_PULZ	AD40	-1.41	-8.29	15.22	-1	0	0	0	0	0	0	6	0	6	0	1	1.73885	0.259628
11B_PULZ	AD50	-0.98	-6.86	12.44	-1	0	0	0	0	0	0	6	0	6	0	1	1.42399	0.212615

## Sheet: Table S3
ID	AF[mT]	x	y	z	x10^x												M[A/m]	M/Mo	AF [mT]	REM	Bo [microtesla]
11C	AD0	7.16	10.09	17.3	-3	0	0	0	0	0	0	6	0	6	0	0	0.0212688	1	0	0.00247112	6.91914					30
11C	AD3	4.86	8.28	14.8	-3	0	0	0	0	0	0	6	0	6	0	0	0.0176414	0.829447	3	0.00204966	5.73906
11C	AD5	3.35	6.23	11.16	-3	0	0	0	0	0	0	6	0	6	0	0	0.0132129	0.621233	5	0.00174519	4.88654
11C	AD7	2.53	5.06	8.26	-3	0	0	0	0	0	0	6	0	6	0	0	0.0100116	0.470717	7	0.00147534	4.13096
11C	AD10	1.94	3.98	6.02	-3	0	0	0	0	0	0	6	0	6	0	0	0.00747291	0.351355	10	0.00121032	3.38889
11C	AD15	0.98	2.35	3.74	-3	0	0	0	0	0	0	6	0	6	0	0	0.00452443	0.212726	15	0.000845095	2.36627
11C	AD20	0.56	2.11	2	-3	0	0	0	0	0	0	6	0	6	0	0	0.00296069	0.139203	20	0.000687211	1.92419
11C	AD25	0.54	1.12	2.68	-3	0	0	0	0	0	0	6	0	6	0	0	0.00295439	0.138907	25	0.000817737	2.28966
11C	AD30	3.22	15.19	12.17	-4	0	0	0	0	0	0	6	0	6	0	0	0.00197285	0.0927577	30	0.000754492	2.11258
11C	AD40	5.24	7.58	6.61	-4	0	0	0	0	0	0	6	0	6	0	0	0.00113405	0.0533196	40	0.000563971	1.57912
11C	AD50	5.58	5.2	6.55	-4	0	0	0	0	0	0	6	0	6	0	1	0.00100538	0.0472701	50	0.000642831	1.79993
11C_PULS	AD0	1.71	3.66	7.6	0	0	0	0	0	0	0	6	0	6	0	0	8.60696	1	0
11C_PULS	AD3	1.55	3.25	6.66	0	0	0	0	0	0	0	6	0	6	0	0	7.57104	0.879642	3
11C_PULS	AD5	1.39	2.87	5.99	0	0	0	0	0	0	0	6	0	6	0	0	6.78595	0.788426	5
11C_PULS	AD7	1.33	2.6	5.44	0	0	0	0	0	0	0	6	0	6	0	0	6.17434	0.717366	7
11C_PULS	AD10	1.19	2.25	4.71	0	0	0	0	0	0	0	6	0	6	0	0	5.35376	0.622027	10
11C_PULS	AD15	0.98	1.82	3.78	0	0	0	0	0	0	0	6	0	6	0	0	4.30827	0.500557	15
11C_PULS	AD20	0.87	1.52	3.16	0	0	0	0	0	0	0	6	0	6	0	0	3.61288	0.419763	20
11C_PULS	AD30	0.62	1.12	2.28	0	0	0	0	0	0	0	6	0	6	0	0	2.6148	0.303801	30
11C_PULS	AD40	4.98	8.52	17.52	-1	0	0	0	0	0	0	6	0	6	0	0	2.01082	0.233628	40
11C_PULS	AD50	3.86	6.77	13.56	-1	0	0	0	0	0	0	6	0	6	0	0	1.56399	0.181712	50

## Sheet: Table S4
ID	AF[mT]	x	y	z	x10^x												M[A/m]	M/Mo	AF [mT]	REM	Bo [microtesla]
12A	AD0	3.61	1.48	4.21	-3		0	0	0	0	0	6	0	6	0	1	0.00573991	1	0	0.000857172	2.40008
12A	AD3	2.24	0.85	3.36	-3	0	0	0	0	0	0	6	0	6	0	0	0.00412671	0.718949	3	0.000696853	1.95119
12A	AD5	1.38	0.31	2.17	-3	0	0	0	0	0	0	6	0	6	0	0	0.00259025	0.45127	5	0.000485125	1.35835
12A	AD7	11.85	3.32	17.1	-4	0	0	0	0	0	0	6	0	6	0	1	0.00210679	0.367042	7	0.000430965	1.2067
12A	AD10	6.56	4.6	12.85	-4	0	0	0	0	0	0	6	0	6	0	0	0.00151432	0.263823	10	0.00035461	0.992909
12A	AD15	7.7	2.95	5.43	-4	0	0	0	0	0	0	6	0	6	0	1	0.000987306	0.172007	15	0.000278668	0.78027
12A	AD20	6.14	-2.72	-5.73	-4	0	0	0	0	0	0	6	0	6	0	1	0.000882785	0.153798	20	0.000288581	0.808027
12A	AD25	5.16	-0.16	1.09	-4	0	0	0	0	0	0	6	0	6	0	3	0.00052763	0.0919229	25	0.000199043	0.557321
12A	AD30	4.18	-2.54	-4.84	-4	0	0	0	0	0	0	6	0	6	0	2	0.00068811	0.119882	30	0.000295929	0.828602
12A	AD40	6.51	1.42	-4.83	-4	0	0	0	0	0	0	6	0	6	0	1	0.000822954	0.143374	40	0.000434057	1.21536
12A	AD50	8.73	8.19	-0.84	-4	0	0	0	0	0	0	6	0	6	0	1	0.00119998	0.209058	50	0.000766912	2.14735
12A_PULS	AD0	2.58	-0.34	6.17	0	0	0	0	0	0	0	6	0	6	0	0	6.69633	1
12A_PULS	AD3	2.29	-0.35	5.45	0	0	0	0	0	0	0	6	0	6	0	0	5.92192	0.884352
12A_PULS	AD5	2.07	-0.34	4.91	0	0	0	0	0	0	0	6	0	6	0	0	5.33934	0.797353
12A_PULS	AD7	1.93	-0.32	4.48	0	0	0	0	0	0	0	6	0	6	0	0	4.88853	0.73003
12A_PULS	AD10	1.76	-0.29	3.88	0	0	0	0	0	0	0	6	0	6	0	0	4.27037	0.637718
12A_PULS	AD15	1.5	-0.25	3.2	0	0	0	0	0	0	0	6	0	6	0	0	3.54295	0.529088
12A_PULS	AD20	1.32	-0.23	2.75	0	0	0	0	0	0	0	6	0	6	0	0	3.05905	0.456825
12A_PULS	AD25	1.16	-0.13	2.38	0	0	0	0	0	0	0	6	0	6	0	0	2.65083	0.395863
12A_PULS	AD30	1.02	-0.2	2.08	0	0	0	0	0	0	0	6	0	6	0	0	2.32525	0.347243
12A_PULS	AD40	8.68	-1.49	16.79	-1	0	0	0	0	0	0	6	0	6	0	0	1.89596	0.283134
12A_PULS	AD50	6.95	-1.66	13.92	-1	0	0	0	0	0	0	6	0	6	0	1	1.56469	0.233663

## Sheet: Table S5
ID	AF[mT]	x	y	z	x10^x												M[A/m]	M/Mo	AF [mT]	REM	Bo [microtesla]
12D	AD0	8.92	6.35	4.54	-3	0	0	0	0	0	0	6	0	6	0	1	0.0118533	1	0	0.00136405	3.81934
12D	AD3	6.41	5.15	4.22	-3	0	0	0	0	0	0	6	0	6	0	1	0.00924224	0.779719	3	0.00119724	3.35226
12D	AD5	5.16	3.16	3.3	-3	0	0	0	0	0	0	6	0	6	0	1	0.00689211	0.581451	5	0.000986958	2.76348
12D	AD7	2.91	2.9	1.86	-3	0	0	0	0	0	0	6	0	6	0	2	0.00450973	0.380463	7	0.000706043	1.97692
12D	AD10	2.18	2.25	1.18	-3	0	0	0	0	0	0	6	0	6	0	2	0.00334773	0.28243	10	0.000597219	1.67221
12D	AD15	1.22	1.94	0.56	-3	0	0	0	0	0	0	6	0	6	0	2	0.00235915	0.199029	15	0.000514557	1.44076
12D	AD20	9.49	13.54	0.26	-4	0	0	0	0	0	0	6	0	6	0	2	0.00165366	0.139511	20	0.000426867	1.19523
12D	AD25	8.39	14.83	5.54	-4	0	0	0	0	0	0	6	0	6	0	1	0.00179168	0.151155	25	0.000538955	1.50907
12D	AD30	6.8	10.75	3.19	-4	0	0	0	0	0	0	6	0	6	0	1	0.00131141	0.110636	30	0.000515256	1.44272
12D	AD40	-1.77	16.52	0.97	-4	0	0	0	0	0	0	6	0	6	0	1	0.00166428	0.140407	40	0.000673675	1.88629
12D	AD50	5.16	7.44	-5.6	-4	0	0	0	0	0	0	6	0	6	0	2	0.00106461	0.0898155	50	0.000587582	1.64523
12D_PULS	AD0	6.29	5.69	1.89	0	0	0	0	0	0	0	6	0	6	0	1	8.68978	1
12D_PULS	AD3	5.6	5.01	1.77	0	0	0	0	0	0	0	6	0	6	0	1	7.71965	0.88836
12D_PULS	AD5	5.08	4.52	1.59	0	0	0	0	0	0	0	6	0	6	0	1	6.98319	0.803609
12D_PULS	AD7	4.66	4.11	1.48	0	0	0	0	0	0	0	6	0	6	0	1	6.38734	0.73504
12D_PULS	AD10	4.1	3.58	1.34	0	0	0	0	0	0	0	6	0	6	0	1	5.60553	0.645072
12D_PULS	AD15	3.91	2.37	-0.34	0	0	0	0	0	0	0	6	0	6	0	1	4.58482	0.527611
12D_PULS	AD20	2.85	2.43	0.99	0	0	0	0	0	0	0	6	0	6	0	1	3.87395	0.445805
12D_PULS	AD25	2.45	2.08	0.85	0	0	0	0	0	0	0	6	0	6	0	1	3.32436	0.38256
12D_PULS	AD30	18.74	15.94	6.52	-1	0	0	0	0	0	0	6	0	6	0	1	2.54516	0.292891
12D_PULS	AD40	18.28	15.41	6.22	-1	0	0	0	0	0	0	6	0	6	0	1	2.47046	0.284294
12D_PULS	AD50	13.51	11.15	4.63	-1	0	0	0	0	0	0	6	0	6	0	0	1.81185	0.208503

## Sheet: Table S6
ID	AF[mT]	x	y	z	x10^x												M[A/m]	M/Mo	AF [mT]	REM	Bo [microtesla]
14C	AD0	1.05	-0.27	3.53	-3	0	0	0	0	0	0	6	0	6	0	2	0.00369274	1	0	0.00086163	2.41256
14C	AD3	0.35	-0.32	3.16	-3	0	0	0	0	0	0	6	0	6	0	2	0.00319539	0.865317	3	0.000829904	2.32373
14C	AD5	0.12	-0.37	2.48	-3	0	0	0	0	0	0	6	0	6	0	2	0.00251032	0.679799	5	0.000710284	1.9888
14C	AD7	-0.01	-0.2	2.14	-3	0	0	0	0	0	0	6	0	6	0	2	0.00214935	0.582048	7	0.000657017	1.83965
14C	AD10	0.29	0.02	15.48	-4	0	0	0	0	0	0	6	0	6	0	1	0.00154827	0.419275	10	0.000531263	1.48754
14C	AD15	-1.97	-2.6	14.67	-4	0	0	0	0	0	0	6	0	6	0	3	0.00150283	0.406969	15	0.00061342	1.71758
14C	AD20	-0.35	-2.41	11.1	-4	0	0	0	0	0	0	6	0	6	0	2	0.0011364	0.307739	20	0.000471077	1.31902
14C	AD25	-1.74	-1.09	11.61	-4	0	0	0	0	0	0	6	0	6	0	2	0.00117902	0.31928	25	0.000624588	1.74885
14C	AD30	-3.74	-2.14	5.94	-4	0	0	0	0	0	0	6	0	6	0	3	0.000733831	0.198723	30	0.000433066	1.21259
14C	AD40	-1.9	-1.77	4.31	-4	0	0	0	0	0	0	6	0	6	0	3	0.00050318	0.136262	40	0.000358418	1.00357
14C	AD50	-0.31	-4.23	3.84	-4	0	0	0	0	0	0	6	0	6	0	3	0.000572142	0.154937	50	0.000479072	1.3414
14C_PULS	AD0	-0.9	0.04	4.19	0	0	0	0	0	0	0	6	0	6	0	1	4.28576	1
14C_PULS	AD3	-0.78	0.06	3.77	0	0	0	0	0	0	0	6	0	6	0	0	3.85031	0.898397
14C_PULS	AD5	-0.72	0.03	3.46	0	0	0	0	0	0	0	6	0	6	0	0	3.53425	0.82465
14C_PULS	AD7	-0.63	0.03	3.21	0	0	0	0	0	0	0	6	0	6	0	1	3.27138	0.763314
14C_PULS	AD10	-0.56	0.01	2.86	0	0	0	0	0	0	0	6	0	6	0	0	2.91433	0.680003
14C_PULS	AD15	-0.44	0.02	2.41	0	0	0	0	0	0	0	6	0	6	0	0	2.44992	0.571642
14C_PULS	AD20	-0.45	0	2.37	0	0	0	0	0	0	0	6	0	6	0	0	2.41234	0.562875
14C_PULS	AD25	-3.44	-0.15	18.56	-1	0	0	0	0	0	0	6	0	6	0	1	1.88767	0.440452
14C_PULS	AD30	-3.04	-0.05	16.67	-1	0	0	0	0	0	0	6	0	6	0	1	1.6945	0.39538
14C_PULS	AD40	-2.41	-0.12	13.83	-1	0	0	0	0	0	0	6	0	6	0	1	1.40389	0.327572
14C_PULS	AD50	-1.95	-0.24	11.78	-1	0	0	0	0	0	0	6	0	6	0	1	1.19427	0.278661

## Sheet: Table S7
ID	AF[mT]	x	y	z	x10^x												M[A/m]	M/Mo	AF [mT]	REM	Bo [microtesla]
14D	AD0	1.52	-3.08	3.45	-3	0	0	0	0	0	0	6	0	6	0	2	0.00486819	1	0	0.000878785	2.4606
14D	AD3	0.68	-2.56	3.22	-3	0	0	0	0	0	0	6	0	6	0	2	0.00416946	0.85647	3	0.00084548	2.36734
14D	AD5	0.6	-2.22	2.42	-3	0	0	0	0	0	0	6	0	6	0	2	0.00333838	0.685754	5	0.000740227	2.07264
14D	AD7	4.4	-18.21	19.21	-4	0	0	0	0	0	0	6	0	6	0	2	0.00268326	0.551182	7	0.000644385	1.80428
14D	AD10	2.75	-10.91	16	-4	0	0	0	0	0	0	6	0	6	0	2	0.00195599	0.40179	10	0.00058641	1.64195
14D	AD15	5.98	-3.74	14.49	-4	0	0	0	0	0	0	6	0	6	0	2	0.00161155	0.331036	15	0.000579157	1.62164
14D	AD20	3.16	-1.43	10.76	-4	0	0	0	0	0	0	6	0	6	0	1	0.00113052	0.232226	20	0.000478271	1.33916
14D	AD25	5.29	0.93	10.23	-4	0	0	0	0	0	0	6	0	6	0	2	0.00115543	0.237343	25	0.000557727	1.56163
14D	AD30	4.71	2.23	6.85	-4	0	0	0	0	0	0	6	0	6	0	2	0.000860694	0.1768	30	0.000466548	1.30634
14D	AD40	1.22	5.25	0.51	-4	0	0	0	0	0	0	6	0	6	0	0	0.000541396	0.111211	40	0.000358979	1.00514
14D	AD50	0.94	2.35	3.46	-4	0	0	0	0	0	0	6	0	6	0	2	0.000428692	0.0880598	50	0.000337088	0.943846
14D_PULS	AD0	1	-4.09	3.6	0	0	0	0	0	0	0	6	0	6	0	0	5.53968	1
14D_PULS	AD3	0.93	-3.67	3.16	0	0	0	0	0	0	0	6	0	6	0	0	4.93147	0.890208
14D_PULS	AD5	0.8	-3.36	2.9	0	0	0	0	0	0	0	6	0	6	0	0	4.50994	0.814116
14D_PULS	AD7	0.69	-3.12	2.67	0	0	0	0	0	0	0	6	0	6	0	0	4.16406	0.751678
14D_PULS	AD0	0.47	-2.35	2.32	0	0	0	0	0	0	0	6	0	6	0	25	3.33554	0.602117
14D_PULS	AD15	0.37	-1.97	1.93	0	0	0	0	0	0	0	6	0	6	0	24	2.78257	0.502298
14D_PULS	AD20	0.33	-1.67	1.64	0	0	0	0	0	0	0	6	0	6	0	25	2.36377	0.426697
14D_PULS	AD25	2.84	-14.65	14.37	-1	0	0	0	0	0	0	6	0	6	0	24	2.07168	0.37397
14D_PULS	AD30	2.53	-13.12	12.72	-1	0	0	0	0	0	0	6	0	6	0	24	1.84481	0.333018
14D_PULS	AD40	2.09	-10.73	10.39	-1	0	0	0	0	0	0	6	0	6	0	24	1.50815	0.272246
14D_PULS	AD50	1.81	-9.04	8.76	-1	0	0	0	0	0	0	6	0	6	0	24	1.27175	0.229571

## Sheet: Table S8
ID	AF[mT]	x	y	z	x10^x												M[A/m]	M/Mo	AF [mT]	REM	Bo [microtesla]
15B	AD0	2.58	2.48	2.51	-3	0	0	0	0	0	0	6	0	6	0	1	0.00437114	1	0	0.000655114	1.83432
15B	AD3	5.45	4.08	6.47	-4	0	0	0	0	0	0	6	0	6	0	1	0.000939201	0.214864	3	0.000165179	0.462501
15B	AD5	10.39	8.87	8	-4	0	0	0	0	0	0	6	0	6	0	1	0.00158313	0.362177	5	0.000304807	0.85346
15B	AD7	9.14	7.83	2.03	-4	0	0	0	0	0	0	6	0	6	0	1	0.00122053	0.279224	7	0.000246572	0.690401
15B	AD10	10.98	8.99	-2.33	-4	0	0	0	0	0	0	6	0	6	0	1	0.00143809	0.328996	10	0.000341246	0.955488
15B	AD15	3.47	5.06	9.08	-4	0	0	0	0	0	0	6	0	6	0	2	0.00109586	0.250703	15	0.000315384	0.883076
15B	AD20	7.49	5.33	-5.89	-4	0	0	0	0	0	0	6	0	6	0	0	0.00109179	0.249773	20	0.000355676	0.995893
15B	AD25	4.08	3.95	-3.05	-4	0	0	0	0	0	0	6	0	6	0	1	0.000644604	0.147468	25	0.000242709	0.679584
15B	AD30	2.64	4.83	-7.67	-4	0	0	0	0	0	0	6	0	6	0	0	0.000944073	0.215978	30	0.000398654	1.11623
15B	AD40	2.47	4.09	-9.97	-4	0	0	0	0	0	0	6	0	6	0	0	0.00110558	0.252926	40	0.000562038	1.57371
15B	AD50	5.73	2.17	-10.87	-4	0	0	0	0	0	0	6	0	6	0	0	0.00124779	0.285461	50	0.000738652	2.06823
15B_PULS	AD0	4.63	3.52	3.27	0	0	0	0	0	0	0	6	0	6	0	1	6.67235	1
15B_PULS	AD3	3.82	3.11	2.84	0	0	0	0	0	0	0	6	0	6	0	0	5.68596	0.852168
15B_PULS	AD5	3.51	2.81	2.6	0	0	0	0	0	0	0	6	0	6	0	1	5.19386	0.778416
15B_PULS	AD7	3.5	2.5	2.45	0	0	0	0	0	0	0	6	0	6	0	1	4.95	0.741868
15B_PULS	AD10	2.88	2.22	2.13	0	0	0	0	0	0	0	6	0	6	0	0	4.21423	0.631596
15B_PULS	AD15	2.38	1.81	1.77	0	0	0	0	0	0	0	6	0	6	0	0	3.47468	0.520758
15B_PULS	AD20	2.17	1.51	1.56	0	0	0	0	0	0	0	6	0	6	0	1	3.06963	0.460052
15B_PULS	AD25	18.8	13.21	13.32	-1	0	0	0	0	0	0	6	0	6	0	1	2.65587	0.398042
15B_PULS	AD30	16.83	11.66	11.9	-1	0	0	0	0	0	0	6	0	6	0	1	2.36815	0.35492
15B_PULS	AD40	14.07	9.62	9.82	-1	0	0	0	0	0	0	6	0	6	0	1	1.96708	0.294811
15B_PULS	AD50	12.14	8.16	8.45	-1	0	0	0	0	0	0	6	0	6	0	1	1.68928	0.253177

[truncated: 23 more sheets: Table S9, Table S10, Table S11, Table S12, Table S13, Table S14, Table S15, TableS16, Table S17, Table S18, Table S19, Table S20, Table S21, Table S22, Table S23, Table S24, Table S25, Table S26, Table S27, Table S28 …]
